# Supplementary material for: Fluidized-Bed Granulation of Probiotics-Encapsulated Spray-Dried Skim Milk Powder: Effects of a Fluidizing Aid, Moisture-Activation and Dehydration
Source: Foods. 2021 Jul 9;10(7):1600. doi: 10.3390/foods10071600 (PMC8304935; doi:10.3390/foods10071600)
Supplement: Supplementary file 1 [file foods-10-01600-s001.zip]

Archive with 1 entries (1 files):
- foods-1262414-supplementary.pdf
